# Supplementary material for: The Molecular Landscape of Primary CNS Lymphomas (PCNSLs) in Children and Young Adults
Source: Cancers (Basel). 2024 Apr 29;16(9):1740. doi: 10.3390/cancers16091740 (PMC11083424; doi:10.3390/cancers16091740)
Supplement: Supplementary file 1 [file cancers-16-01740-s001.zip]

Archive with 1 entries (1 files):
- cancers-2971778-supplementary.xlsx
