# Supplementary material for: The Molecular Landscape of Primary CNS Lymphomas (PCNSLs) in Children and Young Adults
Source: Cancers (Basel). 2024 Apr 29;16(9):1740. doi: 10.3390/cancers16091740 (PMC11083424; doi:10.3390/cancers16091740)
Supplement: Supplementary file 1 [file cancers-16-01740-s001.zip › cancers-2971778-supplementary.xlsx]

## Sheet: Supp Table 1
Supplementary Table 1. List of genes in target sequencing.
ABCB1	ABCC4	ABCG2	ABL1	ABL2	ACVR1B	AKT1	AKT2	AKT3	ALK	ALOX12B	AMER1	APC	APCDD1	AR	ARAF	ARFRP1	ARID1A	ARID1B	ARID2
ASXL1	ATM	ATR	ATRX	AURKA	AURKB	AXIN1	AXL	BACH1	BAP1	BARD1	BCL2	BCL2A1	BCL2L1	BCL2L2	BCL6	BCOR	BCORL1	BLM	BMPR1A
BRAF	BRCA1	BRCA2	BRD4	BRIP1	BTG1	C11orf30	CARD11	CASP8	CBFB	CBL	CCND1	CCND2	CCND3	CCNE1	CD274	CD79A	CD79B	CDC73	CDH1
CDH2	CDH20	CDH5	CDK12	CDK4	CDK6	CDK8	CDKN1A	CDKN1B	CDKN2A	CDKN2B	CDKN2C	CEBPA	CHD2	CHD4	CHEK1	CHEK2	CHUK	CIC	CRBN
CREBBP	CRKL	CSF1R	CTCF	CTNNA1	CTNNB1	CUL3	CUL4A	CYLD	CYP17A1	CYP2C8	CYP3A4	CYP3A5	DAXX	DDR1	DDR2	DICER1	DIS3	DNMT3A	DOT1L
DPYD	EGFR	EP300	EPCAM	EPHA3	EPHA5	EPHA6	EPHA7	EPHB1	EPHB4	EPHB6	ERBB2	ERBB3	ERBB4	ERCC2	ERCC4	ERG	ERRFI1	ESR1	EZH2
FAM175A	FAM46C	FANCA	FANCC	FANCD2	FANCE	FANCF	FANCG	FANCI	FANCL	FANCM	FAS	FAT1	FAT3	FBXW7	FCGR3A	FGF10	FGF12	FGF14	FGF19
FGF23	FGF3	FGF4	FGF6	FGF7	FGFR1	FGFR2	FGFR3	FGFR4	FH	FLCN	FLT1	FLT3	FLT4	FOXL2	FOXP1	FRS2	FUBP1	GABRA6	GALNT12
GATA1	GATA2	GATA3	GATA4	GATA6	GEN1	GID4	GLI1	GNA11	GNA13	GNAQ	GNAS	GPR124	GREM1	GRIN2A	GRM3	GSK3B	H3F3A	HGF	HIF1A
HLA-A	HOXB13	HRAS	HSD3B1	HSP90AA1	IDH1	IDH2	IGF1	IGF1R	IGF2	IGF2R	IKBKE	IKZF1	IL7R	INHBA	INPP4B	INSR	INSRR	IRF2	IRF4
IRS2	JAK1	JAK2	JAK3	JUN	KAT6A	KDM5A	KDM5C	KDM6A	KDR	KEAP1	KEL	KIT	KLHL6	KMT2A	KMT2C	KMT2D	KRAS	LMO1	LRP1B
LRP2	LRP6	LRRK2	LTK	LYN	LZTR1	MAGI2	MAP2K1	MAP2K2	MAP2K4	MAP3K1	MAP3K13	MAP3K9	MAPK1	MAPK3	MCL1	MDM2	MDM4	MED12	MEF2B
MEN1	MERTK	MET	MITF	MKNK1	MKNK2	MLH1	MPL	MRE11A	MSH2	MSH6	MST1R	MTHFR	MTOR	MUTYH	MYC	MYCL	MYCN	MYD88	NBN
NCOR1	NF1	NF2	NFE2L2	NFKBIA	NKX2-1	NOTCH1	Notch2	NOTCH3	NOTCH4	NPM1	NRAS	NSD1	NTRK1	NTRK2	NTRK3	NUDT1	NUP93	PAK6	PAK7
PALB2	PARK2	PARP1	PARP2	PARP3	PARP4	PAX5	PBRM1	PDCD1LG2	PDGFRA	PDGFRB	PDK1	PHLPP2	PIK3C2B	PIK3C2G	PIK3C3	PIK3CA	PIK3CB	PIK3CG	PIK3R1
PIK3R2	PLCG2	PMS2	PNRC1	POLD1	POLE	PPARG	PPP2R1A	PRDM1	PREX2	PRKAR1A	PRKCI	PRKDC	PRSS1	PRSS8	PTCH1	PTCH2	PTEN	PTK2	PTK2B
PTPN11	PTPRD	QKI	RAC1	RAD50	RAD51	RAD51B	RAD51C	RAD51D	RAD52	RAD54L	RAF1	RANBP2	RARA	RB1	RBM10	REL	RET	RhoA	RICTOR
RNF43	ROS1	RPA1	RPTOR	RUNX1	RUNX1T1	SDHA	SDHB	SDHC	SDHD	SETD2	SF3B1	SH2B3	SLC22A2	SLIT2	SMAD2	SMAD3	SMAD4	SMARCA4	SMARCB1
SMARCD1	SMO	SNCAIP	SOCS1	SOX10	SOX2	SOX9	SPEN	SPOP	SPTA1	SRC	STAG2	STAT3	STAT4	STK11	SUFU	SULT1A1	SYK	TAF1	TBX3
TEK	TERT promoter	TET2	TGFBR2	TIPARP	TNF	TNFAIP3	TNFRSF14	TNKS	TNKS2	TOE1	TOP1	TOP2A	TP53	TP53BP1	TPMT	TRRAP	TSC1	TSC2	TSHR
TYRO3	U2AF1	UGT1A1	UGT1A7	UMPS	VEGFA	VHL	WISP3	WT1	XPO1	XRCC2	XRCC3	ZBTB2	ZNF217	ZNF703	ZNRF3

## Sheet: Supp Table 2
Supplementary Table 2. FISH probes used in this study.
Genes	Order number	Company
BCL2 breakapart	Z-2192	ZytoVision
BCL6 breakapart	Z-2177	ZytoVision
MYC breakapart	Z-2090	ZytoVision
IRF4 breakapart	Z-2210	ZytoVision
IGH breakapart	Z-2110	ZytoVision
IGK breakapart	Z-2288	ZytoVision
IGL breakapart	Z-2286	ZytoVision
CCND1 breakapart	Z-2108	ZytoVision
CDKN2A homozygous deletion	04N61-020	Vysis

## Sheet: Supp Table 3
Supplementary Table 3: Univariate Cox proportional hazards regression models for clinical features.
Features		OS
		HR (95% CI)	p values
Age
	<18 years old	1	0.974
	≥18 years old	1.028 (0.194-5.450)
Sex
	Male	1	0.966
	Female	1.033 (0.228-4.687)
Location
	Hemisphere	1	0.752
	Mid-line	0.793 (0.188-3.339)
Operation
	Total resection	1	0.152
	Non-total resection	5.477 (0.535-56.041)
Radiotherapy
	Yes	1	0.794
	No	0.784 (0.126-4.864)
Immunophenotype
	GCB	1	0.088
	non-GCB	3.524 (0.828-14.993)

## Sheet: Supp Table 4
Supplementary Table 4. Frequencies and prognostic significance of molecular alterations identified in this study.
Molecular alterations		Whole cohort
Rearrangement		Percentage	OS (p value)
	BCL6	0.176471	NS
	CCND1	0.0882353	NS
	IGH	0.0588235	NS
	MYC	0.0294118	NS
	IGL	0.0294118	NS
	IRF4	0.0294118	NS
	IGK	0	NA
	BCl2	0	NA
Homozygous deletion
	HLA	0.235294	NS
	CDKN2A	0.147059	<0.001
Gene mutation
	GNA13	0.375	NS
	KMT2C	0.375	NS
	CARD11	0.333333	NS
	MYD88	0.322581	NS
	TP53	0.25	NS
	KMT2D	0.208333	NS
	CCND3	0.166667	NS
	TNFAIP3	0.125	NS
	ARID1A	0.125	NS
	PRDM1	0.125	NS
	IRF4	0.0833333	NS
	CD79B	0.0833333	NS
	NFKBIE	0.0833333	NS
	BTG1	0.0833333	NS
	EP300	0.0833333	NS
	CREBBP	0.0833333	NS
	EZH2	0.0833333	NS
	SETD1B	0.0833333	NS
	PRDM15	0.0833333	NS
	IRF4	0.0833333	NS
	IRF8	0.0833333	NS
	PIM1	0.0416667	NS
	CDKN2A	0.0416667	NS
	RB1	0.0416667	NS
	SETD2	0.0416667	NS
	DNMT3A	0.0416667	NS
	JAK1	0.0416667	NS
	JAK2	0.0416667	NS
NS, not significant; NA, not available

## Sheet: Supp Table 5
Supplementary Table 5. Summary of molecular alterations found in adult PCNSLs in the literature.
Molecular alterations	Reference	Number of patients	Methods	Finding (frequency)
Mutation	5	9	Whole exome sequencing	MYD88, 33%; MUC16, 56%; CD79B, 44%; PIM1, 44%; CCND3, 33%.
	9	14	PCR	MYD88, 50%.
	10	32	PCR	CARD11, 16%; TNFAIP3, 3%.
	11	81	Target sequencing	MYD88, 66%; PIM1, 41%; KMT2D, 31%; PRDM1, 30%; IRF4, 19%; CD79B, 17%; TP53, 11%; CCND3, 9%; CARD11, 8%.
	12	25	PCR	CD79B, 20%.
	13	14	Whole exome sequencing	MYD88, 80%; PIM1, 70%; CD79B, 65%.
	14	63	Whole exome sequencing and target sequencing	MYD88, 67%.
	14	36	Whole exome sequencing	CD79B, 61%; CARD11, 19%; GNA13, 17%; PRDM1, 14%.
	17	14	Whole exome sequencing and target sequencing	MYD88 79%.
	17	10	Whole exome sequencing	CD79B, 40%; CARD11, 30%; PIM1, 30%; GNA13, 20%.
	18	29	Targeted-exome sequencing	MYD88, 38%; TBL1XR1, 14%; PIM1, 3%.
	45	15	Target sequencing	MYD88 33%; TP53, 27%; CCND3, 13%.
CNV	14	36	Whole exome sequencing	CDKN2A HD, 44%.
	17	18	aCGH	CDKN2A HD, 60%.
	18	29	SNP array	CDKN2A HD, 45%.
Rearrangement	44	75	FISH	BCL6, 17%; MYC 3%.
	45	15	DNAseq and RNAseq	BCL6, 20%.
	66	78	FISH	BCL6, 12%; MYC 4%; BCL2, 1%.
Immunophenotype	6	83	IHC	Non-GCB 96%; GCB, 4%.
	7	21	gene expression profiling	Non-GCB, 24%; GCB, 33%; neither, 43%.
	11	81	NanoString LST-Assay	Non-GCB 95%; GCB, 5%.
	19	109	IHC	26.6%) were classified as GCB and 80 (73.4%) as non-GCB.
